# Supplementary material for: Metatranscriptomic Analysis of Human Lung Metagenomes from Patients with Lung Cancer
Source: Genes (Basel). 2021 Sep 21;12(9):1458. doi: 10.3390/genes12091458 (PMC8466605; doi:10.3390/genes12091458)
Supplement: Supplementary file 1 [file genes-12-01458-s001.zip]

Archive with 1 entries (1 files):
- Supplementary Tables-revised.xlsx
