# Supplementary material for: Metatranscriptomic Analysis of Human Lung Metagenomes from Patients with Lung Cancer
Source: Genes (Basel). 2021 Sep 21;12(9):1458. doi: 10.3390/genes12091458 (PMC8466605; doi:10.3390/genes12091458)
Supplement: Supplementary file 1 [file genes-12-01458-s001.zip › Supplementary Tables-revised.xlsx]

## Sheet: Table S1
Table S1: Log-rank test of bacterial of lung microbiome revealed by both the SAMSA2 and Kraken2 tools, the bacterium was detected by SAMSA2 and 16S rRNA sequencing, or the bacterium was detected by Kraken2 and 16S rRNA sequencing.
Species	Presented sample	Unpresented sample	Log-rank test p-value
Acinetobacter baumannii	48	1	0.501244
Acinetobacter bereziniae	3	46	0.617957
Acinetobacter calcoaceticus	1	48	0.211173
Acinetobacter guillouiae	26	23	0.36817
Acinetobacter johnsonii	9	40	0.832388
Acinetobacter junii	8	41	0.841601
Acinetobacter lwoffii	11	38	0.122918
Acinetobacter nosocomialis	1	48	0.211173
Acinetobacter oleivorans	1	48	0.211173
Acinetobacter pittii	2	47	0.101242
Acinetobacter schindleri	12	37	0.513213
Agrobacterium tumefaciens	4	45	0.85627
Asaia bogorensis	1	48	0.374303
Asticcacaulis excentricus	1	48	0.0014298
Bacillus cereus	13	36	0.892055
Bacillus megaterium	32	17	0.767411
Bacillus thermoamylovorans	1	48	0.501244
Bacillus thuringiensis	30	19	0.802102
Brevundimonas diminuta	3	46	0.0102119
Brevundimonas vesicularis	1	48	0.384193
Chroococcidiopsis thermalis	2	47	0.644143
Cloacibacterium normanense	1	48	1.83738e-06
Clostridium botulinum	4	45	0.189824
Comamonas testosteroni	14	35	0.93775
Corynebacterium ammoniagenes	1	48	0.000151203
Corynebacterium aurimucosum	2	47	0.188062
Corynebacterium kroppenstedtii	4	45	0.461318
Corynebacterium vitaeruminis	4	45	0.391272
Cutibacterium acnes	20	29	0.53498
Cutibacterium granulosum	1	48	0.374303
Deinococcus ficus	1	48	0.772345
Deinococcus wulumuqiensis	7	42	0.903475
Enterobacter hormaechei	49	0	1
Escherichia coli	49	0	1
Finegoldia magna	13	36	0.884333
Gardnerella vaginalis	1	48	0.291993
Gemella morbillorum	2	47	0.226011
Gemella sanguinis	1	48	0.374303
Haemophilus parainfluenzae	6	43	0.730568
Helicobacter pylori	5	44	0.759726
Herbaspirillum huttiense	6	43	0.617191
Klebsiella pneumoniae	14	35	0.705484
Kocuria palustris	9	40	0.256204
Lactobacillus casei	1	48	0.501244
Lactobacillus fermentum	1	48	0.293189
Lactobacillus iners	1	48	0.0480773
Lactobacillus paracasei	1	48	0.384193
Lactobacillus salivarius	1	48	0.496792
Lactococcus lactis	5	44	0.91808
Lawsonella clevelandensis	1	48	0.103375
Methylobacterium aquaticum	1	48	0.0279808
Methylobacterium phyllosphaerae	2	47	0.94689
Microbacterium oxydans	4	45	0.436362
Microbacterium paraoxydans	2	47	0.00327941
Microbacterium testaceum	2	47	0.94689
Micrococcus luteus	10	39	0.644021
Moraxella osloensis	15	34	0.480125
Neisseria meningitidis	1	48	0.384193
Paenibacillus odorifer	7	42	0.96771
Pantoea stewartii	1	48	0.000151203
Pseudoalteromonas luteoviolacea	3	46	0.546174
Pseudomonas aeruginosa	49	0	1
Pseudomonas fluorescens	11	38	0.948034
Pseudomonas protegens	2	47	0.00327941
Pseudomonas putida	7	42	0.118728
Pseudomonas stutzeri	5	44	0.0697663
Pseudomonas versuta	2	47	0.101242
Ralstonia pickettii	4	45	0.309956
Rhodococcus erythropolis	8	41	0.620855
Rhodococcus pyridinivorans	1	48	0.211173
Rhodococcus qingshengii	2	47	0.00327941
Rhodococcus rhodochrous	1	48	0.211173
Rubrobacter xylanophilus	5	44	0.267182
Salmonella enterica	3	46	0.156929
Sphingomonas melonis	4	45	0.7482
Sphingomonas panacis	3	46	0.816586
Staphylococcus aureus	49	0	1
Staphylococcus capitis	11	38	0.348088
Staphylococcus cohnii	4	45	0.891668
Staphylococcus epidermidis	17	32	0.412641
Staphylococcus hominis	15	34	0.177101
Staphylococcus saprophyticus	2	47	0.0936008
Staphylococcus warneri	3	46	0.549002
Stenotrophomonas maltophilia	3	46	0.837085
Streptococcus oralis	5	44	0.436335
Streptococcus pneumoniae	49	0	1
Streptococcus sanguinis	3	46	0.829462
Tsukamurella tyrosinosolvens	2	47	0.359475
Xanthobacter autotrophicus	1	48	0.421603
Abiotrophia defectiva	1	48	0.398624
Acidovorax sp. KKS102	2	47	0.678345
Acinetobacter defluvii	2	47	0.681963
Acinetobacter haemolyticus	4	45	0.638832
Acinetobacter indicus	2	47	0.328665
Acinetobacter radioresistens	5	44	0.0378053
Acinetobacter sp. 10FS3-1	2	47	0.782786
Acinetobacter sp. ACNIH1	1	48	0.374303
Acinetobacter sp. ACNIH2	1	48	0.555053
Acinetobacter sp. dk386	1	48	0.211173
Acinetobacter sp. NEB149	1	48	0.374303
Acinetobacter sp. TGL-Y2	1	48	0.211173
Acinetobacter sp. WCHA55	1	48	0.211173
Acinetobacter wuhouensis	1	48	0.501244
Actinomyces sp. 432	5	44	0.60617
Actinomyces sp. oral taxon 414	6	43	0.432243
Actinomyces sp. oral taxon 897	2	47	0.419877
Actinoplanes friuliensis	1	48	0.293189
Agrobacterium rhizogenes	1	48	0.398624
Amycolatopsis sp. YIM 10	1	48	0.374303
Anaerococcus prevotii	1	48	0.741516
Arsenophonus nasoniae	1	48	0.496792
Arthrobacter sp. NEB 688	1	48	0.496792
Atopobium parvulum	5	44	0.0533388
Bacillus filamentosus	1	48	0.501244
Bacillus halodurans	1	48	0.103375
Bacillus marisflavi	2	47	0.208559
Bacillus sp. FJAT-45348	1	48	0.622956
Bacillus sp. OxB-1	1	48	0.103375
Bacteroides sp. A1C1	1	48	0.691416
Bacteroides uniformis	1	48	0.374303
Bifidobacterium adolescentis	1	48	0.0279808
Bifidobacterium longum	2	47	0.857208
Blastococcus saxobsidens	1	48	4.26219e-12
Brevundimonas naejangsanensis	1	48	0.374303
Campylobacter blaseri	2	47	0.0129257
Capnocytophaga gingivalis	1	48	0.374303
Carnobacterium maltaromaticum	1	48	0.741516
Caulobacter rhizosphaerae	1	48	4.26219e-12
Chryseobacterium antarcticum	1	48	0.374303
Chryseobacterium aureum	2	47	0.260389
Chryseobacterium bernardetii	1	48	0.501244
Chryseobacterium gleum	1	48	0.374303
Chryseobacterium indologenes	1	48	0.374303
Chryseobacterium piperi	5	44	0.294769
Chryseobacterium sp. H6466	2	47	0.719248
Chryseobacterium sp. NEB161	2	47	0.653606
Chryseobacterium sp. StRB126	1	48	0.482162
Chryseobacterium taklimakanense	1	48	1.83738e-06
Clostridium perfringens	1	48	1.83738e-06
Clostridium sp. CT4	1	48	0.695134
Clostridium sp. JN-1	1	48	0.501244
Clostridium taeniosporum	1	48	0.501244
Clostridium tetani	3	46	0.589495
Comamonas sp. NLF-7-7	1	48	0.996355
Corynebacterium choanis	1	48	0.639357
Corynebacterium diphtheriae	1	48	0.438992
Corynebacterium doosanense	1	48	0.211173
Corynebacterium efficiens	2	47	0.00013797
Corynebacterium flavescens	4	45	0.372313
Corynebacterium imitans	1	48	0.0279808
Corynebacterium jeikeium	2	47	0.0769158
Corynebacterium matruchotii	2	47	0.101242
Corynebacterium minutissimum	5	44	0.481027
Corynebacterium mycetoides	2	47	0.856796
Corynebacterium resistens	1	48	0.211173
Corynebacterium segmentosum	22	27	0.865599
Corynebacterium simulans	3	46	0.495841
Corynebacterium sp. 1959	1	48	0.211173
Corynebacterium sp. NML98-0116	1	48	0.337492
Corynebacterium ureicelerivorans	2	47	0.813505
Corynebacterium xerosis	1	48	0.374303
Dechloromonas sp. HYN0024	1	48	0.374303
Deinococcus deserti	1	48	0.443567
Deinococcus geothermalis	1	48	0.996355
Deinococcus proteolyticus	1	48	0.000151203
Deinococcus radiodurans	1	48	0.374303
Dickeya zeae	1	48	0.501244
Dietzia timorensis	1	48	1.83738e-06
Enterobacter sp. R4-368	1	48	0.501244
Fusobacterium nucleatum	4	45	0.827395
Haemophilus influenzae	2	47	0.00101717
Halomonas meridiana	1	48	0.000151203
Halomonas sp. JS92-SW72	47	2	0.104654
Halomonas sp. Y2R2	2	47	0.801965
Hydrogenophilus thermoluteolus	2	47	0.00481535
Klebsiella oxytoca	3	46	0.580153
Kocuria rosea	3	46	0.188603
Lactobacillus acidophilus	5	44	0.125258
Lactobacillus helveticus	1	48	0.374303
Lactobacillus paracollinoides	1	48	0.398624
Lactobacillus plantarum	1	48	0.384193
Lactobacillus sakei	1	48	0.374303
Legionella israelensis	1	48	0.0480773
Macrococcus canis	2	47	0.830233
Methylobacterium brachiatum	1	48	0.211173
Methylobacterium mesophilicum	2	47	0.764894
Methylobacterium radiotolerans	1	48	0.211173
Methylobacterium sp. 17Sr1-43	1	48	0.639357
Methylobacterium sp. 4-46	1	48	0.772345
Methylobacterium sp. AMS5	1	48	0.384193
Methylobacterium sp. C1	1	48	0.211173
Microbacterium foliorum	1	48	0.293189
Microbacterium oryzae	1	48	4.26219e-12
Microbacterium sp. RG1	1	48	0.501244
Microbacterium sp. str. 'China'	2	47	0.00327941
Microbacterium sp. Y-01	1	48	0.374303
Mycobacterium dioxanotrophicus	2	47	0.160652
Mycobacterium grossiae	1	48	0.211173
Mycobacterium seoulense	1	48	0.000151203
Mycobacterium sp. ELW1	1	48	0.211173
Mycobacterium sp. QIA-37	2	47	0.94689
Mycobacterium sp. YC-RL4	2	47	0.94689
Neisseria mucosa	2	47	0.208559
Nocardia farcinica	1	48	0.772345
Nocardioides seonyuensis	1	48	0.496792
Nocardioides sp. 603	1	48	0.496792
Nocardioides sp. R-3366	1	48	0.496792
Paracoccus contaminans	3	46	0.284556
Paracoccus kondratievae	1	48	0.996355
Paracoccus pantotrophus	1	48	4.26219e-12
Paracoccus sanguinis	1	48	4.26219e-12
Paracoccus sp. AK26	1	48	0.293189
Paracoccus sp. Arc7-R13	3	46	0.159686
Paracoccus sp. SC2-6	1	48	4.26219e-12
Paracoccus yeei	1	48	0.0480773
Pasteurella multocida	2	47	0.497035
Peptoniphilus harei	2	47	0.0147003
Prevotella denticola	4	45	0.698086
Prevotella intermedia	5	44	0.848747
Prevotella oris	2	47	0.328665
Propionibacterium freudenreichii	2	47	0.160633
Providencia alcalifaciens	1	48	0.496792
Providencia sneebia	1	48	0.374303
Pseudomonas alcaligenes	1	48	0.384193
Pseudomonas alkylphenolica	1	48	0.211173
Pseudomonas azotoformans	1	48	0.293189
Pseudomonas chlororaphis	3	46	0.568882
Pseudomonas fragi	1	48	0.162202
Pseudomonas fulva	1	48	0.211173
Pseudomonas fuscovaginae	1	48	0.000151203
Pseudomonas guangdongensis	1	48	0.211173
Pseudomonas libanensis	5	44	0.212895
Pseudomonas monteilii	1	48	0.293189
Pseudomonas psychrophila	1	48	0.443567
Pseudomonas rhodesiae	1	48	0.211173
Pseudomonas simiae	1	48	0.695134
Pseudomonas sp. 14181154	1	48	4.26219e-12
Pseudomonas sp. C27(2019)	1	48	0.496792
Pseudomonas sp. DG56-2	1	48	0.293189
Pseudomonas sp. PONIH3	1	48	0.211173
Pseudomonas sp. R32	1	48	0.211173
Pseudomonas sp. S1-A32-2	1	48	0.443567
Pseudomonas sp. S150	1	48	0.211173
Pseudomonas sp. SXM-1	1	48	0.384193
Pseudomonas sp. TKP	3	46	0.324077
Pseudomonas sp. TUM18999	1	48	0.103375
Pseudomonas sp. URMO17WK12:I11	1	48	0.211173
Pseudomonas sp. UW4	1	48	4.26219e-12
Pseudomonas yamanorum	1	48	0.443567
Pseudonocardia sp. Gen01	1	48	0.000151203
Psychrobacter sp. P11F6	1	48	0.0480773
Ralstonia insidiosa	1	48	0.374303
Ralstonia solanacearum	1	48	0.374303
Rheinheimera sp. LHK132	1	48	0.374303
Rhodobacter sphaeroides	1	48	0.501244
Rhodococcus coprophilus	1	48	0.211173
Rhodococcus sp. 008	1	48	0.211173
Rhodococcus sp. AQ5-07	1	48	0.211173
Rhodococcus sp. BH4	1	48	0.211173
Rhodococcus sp. H-CA8f	1	48	0.211173
Rhodococcus sp. NJ-530	2	47	0.00327941
Rhodococcus sp. p52	1	48	0.211173
Rhodococcus sp. PBTS 2	9	40	0.86354
Rhodococcus sp. YL-1	3	46	0.367669
Roseateles depolymerans	1	48	0.211173
Roseomonas gilardii	1	48	4.26219e-12
Rothia dentocariosa	1	48	0.555053
Rothia mucilaginosa	1	48	0.421603
Rubrobacter sp. SCSIO 52915	1	48	0.555053
Selenomonas sputigena	1	48	0.374303
Serratia marcescens	1	48	1.83738e-06
Sphingobium sp. RSMS	1	48	0.639357
Sphingobium sp. TKS	1	48	0.639357
Sphingobium sp. YG1	1	48	0.639357
Sphingomonas insulae	2	47	0.773542
Sphingomonas paucimobilis	2	47	0.996264
Sphingomonas sp. AAP5	2	47	0.30302
Sphingomonas sp. AE3	1	48	0.374303
Sphingomonas sp. AP4-R1	4	45	0.986862
Sphingomonas sp. Cra20	1	48	0.137137
Sphingomonas sp. HKS19	1	48	0.496792
Sphingomonas sp. LMO-1	1	48	0.374303
Sphingomonas sp. PAMC26645	6	43	0.798402
Sphingomonas sp. XS-10	3	46	0.803821
Sphingomonas taxi	1	48	0.211173
Staphylococcus arlettae	1	48	0.374303
Staphylococcus caprae	1	48	0.000151203
Staphylococcus nepalensis	1	48	0.384193
Staphylococcus pasteuri	1	48	0.137137
Staphylococcus simiae	1	48	0.691416
Staphylococcus simulans	1	48	0.162202
Streptococcus canis	1	48	0.0480773
Streptococcus gwangjuense	1	48	0.496792
Streptococcus pantholopis	1	48	0.639357
Streptococcus ratti	1	48	0.0279808
Streptococcus salivarius	1	48	0.211173
Streptococcus sp. oral taxon 431	1	48	0.211173
Streptomyces antimycoticus	2	47	0.27169
Streptomyces nigra	1	48	0.421603
Streptomyces roseochromogenus	1	48	0.374303
Streptomyces sp. ADI95-16	1	48	0.501244
Streptomyces sp. WAC 06738	1	48	0.501244
Symbiobacterium thermophilum	1	48	0.374303
Veillonella dispar	1	48	0.741516
Acinetobacter	17	32	0.961944
Acinetobacter calcoaceticusbaumannii	1	48	0.211173
Acinetobacter genomosp.	1	48	0.211173
Acinetobacter idrijaensis	48	1	0.501244
Acinetobacter seifertii	1	48	0.211173
Acinetobacter soli	1	48	0.374303
Acinetobacter sp.	15	34	0.827108
Acinetobacter ursingii	2	47	0.208324
Actinomyces naeslundii	1	48	0.337492
Aerococcus sp.	1	48	4.26219e-12
Alcanivorax hongdengensis	2	47	0.791958
Arthrobacter sp.	4	45	0.743494
Bacillus firmus	1	48	0.0279808
Bacillus licheniformis	9	40	0.911737
Bacillus safensis	33	16	0.95387
Bacillus subtilis	1	48	0.374303
Bacillus wiedmannii	33	16	0.95387
Bradyrhizobium embrapense	1	48	0.691416
Brevibacterium	1	48	0.293189
Brevundimonas sp.	3	46	0.642355
Chryseobacterium	1	48	0.293189
Chryseobacterium koreense	1	48	0.741516
Comamonas thiooxydans	1	48	0.501244
Corynebacterium	2	47	0.820511
Corynebacterium afermentans	2	47	0.98704
Corynebacterium fournierii	1	48	0.103375
Corynebacterium ihumii	1	48	0.103375
Corynebacterium sp.	10	39	0.794645
Corynebacterium urinapleomorphum	1	48	0.103375
Elizabethkingia meningoseptica	1	48	0.374303
Emticicia sp.	1	48	0.211173
Enhydrobacter sp.	9	40	0.783888
Enterobacter	1	48	1.83738e-06
Enterobacter cloacae	3	46	0.0386092
Enterobacter sp.	1	48	0.374303
Erwinia amylovora	2	47	0.920545
Flavobacterium	1	48	0.211173
Flavobacterium johnsoniae	1	48	0.211173
Fusobacterium sp.	1	48	0.374303
Halomonas lutea	1	48	0.211173
Herbaspirillum	2	47	0.252039
Herbaspirillum rubrisubalbicans	20	29	0.818217
Herbaspirillum sp.	1	48	0.374303
Klebsiella aerogenes	39	10	0.751419
Kocuria rhizophila	1	48	0.374303
Lactobacillus	1	48	0.0480773
Lactobacillus harbinensis	20	29	0.140153
Leuconostoc garlicum	1	48	0.374303
Methylobacterium populi	1	48	0.211173
Methylobacterium sp.	3	46	0.187061
Microbacterium	2	47	0.0515933
Microbacterium laevaniformans	8	41	0.508485
Microbacterium mangrovi	1	48	0.211173
Microbacterium sp.	21	28	0.0720871
Mitsuaria sp.	1	48	0.374303
Mycobacterium	3	46	0.00481871
Mycobacterium abscessus	44	5	0.916941
Mycobacterium aromaticivorans	1	48	0.211173
Mycobacterium avium	1	48	0.211173
Mycobacterium bacteremicum	1	48	0.211173
Mycobacterium canariasense	1	48	0.211173
Mycobacterium chelonae	3	46	0.00496704
Mycobacterium franklinii	5	44	0.0236353
Mycobacterium gordonae	1	48	0.501244
Mycobacterium immunogenum	1	48	0.211173
Mycobacterium mucogenicum	1	48	0.211173
Mycobacterium neoaurum	1	48	0.211173
Mycobacterium peregrinum	2	47	0.00327941
Mycobacterium rhodesiae	2	47	0.00327941
Mycobacterium septicum	1	48	0.211173
Mycobacterium shimoidei	34	15	0.549694
Mycobacterium sp.	44	5	0.916941
Mycobacterium tuberculosis	44	5	0.916941
Neisseria	1	48	0.384193
Neisseria elongata	1	48	0.211173
Neisseria gonorrhoeae	28	21	0.337845
Novosphingobium nitrogenifigens	1	48	0.293189
Paenibacillus amylolyticus	3	46	0.681191
Paenibacillus pabuli	6	43	0.695801
Paracoccus halophilus	1	48	0.741516
Paracoccus sp.	1	48	0.293189
Peptoniphilus rhinitidis	1	48	0.293189
Propionibacterium humerusii	1	48	0.0279808
Propionibacterium sp.	8	41	0.237405
Pseudoalteromonas agarivorans	4	45	0.225995
Pseudoalteromonas sp.	3	46	0.401809
Pseudomonas	6	43	0.0818065
Pseudomonas antarctica	1	48	0.211173
Pseudomonas caspiana	1	48	0.639357
Pseudomonas floridae	1	48	0.384193
Pseudomonas frederiksbergensis	1	48	0.211173
Pseudomonas japonica	1	48	0.211173
Pseudomonas lactis	1	48	0.293189
Pseudomonas sp.	49	0	1
Pseudomonas synxantha	1	48	0.211173
Pseudomonas syringae	49	0	1
Psychrobacter aquaticus	1	48	0.438992
Psychrobacter cibarius	1	48	0.374303
Psychrobacter sp.	2	47	0.782455
Rhodococcus	6	43	0.388627
Rhodococcus enclensis	1	48	0.211173
Rhodococcus fascians	3	46	0.465292
Rhodococcus sp.	2	47	0.00327941
Roseomonas rosea	1	48	0.374303
Roseomonas sp.	1	48	0.443567
Serratia grimesii	1	48	0.555053
Serratia nematodiphila	1	48	0.384193
Sphingomonas	2	47	0.00327941
Sphingomonas azotifigens	1	48	0.384193
Sphingomonas echinoides	1	48	0.384193
Sphingomonas elodea	1	48	0.211173
Sphingomonas hankookensis	1	48	0.384193
Sphingomonas phyllosphaerae	1	48	0.555053
Sphingomonas sp.	7	42	0.1044
Staphylococcus	9	40	0.341652
Staphylococcus argenteus	1	48	0.374303
Staphylococcus sp.	3	46	0.0128365
Staphylococcus sp. HMSC062D04	1	48	1.83738e-06
Streptococcus	4	45	0.86786
Streptococcus agalactiae	49	0	1
Streptococcus equinus	1	48	1.83738e-06
Streptococcus lutetiensis	1	48	1.83738e-06
Streptococcus mitis	2	47	0.685081
Streptococcus peroris	1	48	0.073441
Streptococcus pseudopneumoniae	3	46	0.655005
Streptococcus sp.	1	48	0.374303
Streptococcus thermophilus	1	48	1.83738e-06
Streptomyces scabiei	1	48	0.421603
Vibrio galatheae	1	48	0.691416
Virgibacillus senegalensis	1	48	0.374303
Yersinia kristensenii	1	48	0.0279808

## Sheet: Table S2
Table S2: Log-rank test of bacterial of lung microbiome revealed by SAMSA2 and Kraken2 analyses of RNA-seq and 16S rRNA sequencing.
Species	Presented sample	Unpresented sample	Log-rank test p-value
Acinetobacter baumannii	14	35	0.0584315
Acinetobacter bereziniae	1	48	0.772345
Acinetobacter calcoaceticus	1	48	0.211173
Acinetobacter guillouiae	8	41	0.681654
Acinetobacter johnsonii	2	47	0.94689
Acinetobacter junii	1	48	0.421603
Acinetobacter nosocomialis	1	48	0.211173
Acinetobacter oleivorans	1	48	0.211173
Acinetobacter pittii	1	48	0.211173
Acinetobacter schindleri	1	48	0.211173
Agrobacterium tumefaciens	1	48	0.374303
Bacillus megaterium	2	47	0.00101717
Bacillus thermoamylovorans	1	48	0.501244
Bacillus thuringiensis	9	40	0.907384
Comamonas testosteroni	3	46	0.203953
Corynebacterium ammoniagenes	1	48	0.000151203
Enterobacter hormaechei	1	48	0.000151203
Escherichia coli	8	41	0.464648
Finegoldia magna	1	48	0.293189
Gemella sanguinis	1	48	0.374303
Herbaspirillum huttiense	1	48	0.438992
Kocuria palustris	1	48	0.555053
Lactobacillus fermentum	1	48	0.293189
Lactobacillus iners	1	48	0.0480773
Lactobacillus paracasei	1	48	0.384193
Microbacterium oxydans	1	48	0.137137
Microbacterium paraoxydans	1	48	4.26219e-12
Micrococcus luteus	1	48	0.374303
Moraxella osloensis	2	47	0.351005
Neisseria meningitidis	1	48	0.384193
Pseudomonas aeruginosa	4	45	0.0347659
Pseudomonas fluorescens	1	48	0.211173
Pseudomonas putida	1	48	0.211173
Pseudomonas stutzeri	5	44	0.0697663
Pseudomonas versuta	1	48	0.293189
Ralstonia pickettii	1	48	0.501244
Rhodococcus erythropolis	2	47	0.00327941
Rhodococcus pyridinivorans	1	48	0.211173
Rhodococcus qingshengii	1	48	0.211173
Rubrobacter xylanophilus	1	48	0.211173
Sphingomonas melonis	1	48	0.384193
Staphylococcus aureus	2	47	0.814576
Staphylococcus capitis	2	47	0.629068
Staphylococcus cohnii	1	48	0.103375
Staphylococcus epidermidis	5	44	0.369528
Staphylococcus hominis	2	47	0.258783
Staphylococcus warneri	1	48	0.291993
Streptococcus oralis	1	48	0.374303
Streptococcus pneumoniae	2	47	0.990768
Streptococcus sanguinis	1	48	0.501244

## Sheet: Table S3
Table S3: Hazard ratio of tumor immune cells for the lung cancer.
Tumor immune cells		Hazard ratio of high group (95%CI)	p-value
CD8+ T-cells	Unadjusted	0.355 (0.153-0.828)	0.017
	Adgusted for stage, grade, gender and histologic cell type	0.157 (0.044-0.556)	0.004
CD4+ naive T-cells	Unadjusted	0.386 (0.169-0.879)	0.023
	Adgusted for stage, grade, gender and histologic cell type	0.215 (0.062-0.749)	0.016
dendritic cells	Unadjusted	0.411 (0.175-0.966)	0.041
	Adgusted for stage, grade, gender and histologic cell type	0.289 (0.089-0.944)	0.04
CD4+ central memory T-cell	Unadjusted	0.439 (0.192-1.000)	0.05
	Adgusted for stage, grade, gender and histologic cell type	0.261 (0.075-0.908)	0.035
pro B-cells	Unadjusted	2.875 (1.237-6.680)	0.014
	Adgusted for stage, grade, gender and histologic cell type	3.261 (0.961-11.061)	0.058

## Sheet: Table S4
Table S4: Compositional differences in tumor immune cells between patients with one of nine bacteria presence and non-bacteria presence groups.
Cell type	Mean score of presence group	Mean score of unpresence group	p-value
aDC	0.0600935	0.130938	0.00364126
CD4+ naive T-cells	0.00715762	0.00948319	0.00720492
CD4+ Tem	0.0261775	0.0448432	0.00998003
CD8+ T-cells	0.00809437	0.0167194	0.0207911
CD8+ Tcm	0.010972	0.0199045	0.018138
cDC	0.169604	0.32742	0.0259892
Class-switched memory B-cells	0.0221062	0.0435337	0.00655108
DC	0.0246249	0.0586949	0.00507316
iDC	0.184166	0.358588	0.0233509
Macrophages	0.0426522	0.0651377	0.0431547
Macrophages M2	0.0210685	0.042302	0.00392072
pro B-cells	0.0195929	0.00957373	0.0181835
Th2 cells	0.130909	0.0451813	0.017544
ImmuneScore	0.117653	0.180788	0.0150336
MicroenvironmentScore	0.134365	0.202462	0.0134131
p-values are based on Mann-Whitney U test

## Sheet: Table S5
Table S5: Compositional differences in tumor immune cells between patients with bacteria presence and non-bacteria presence groups.
Bacteria	Cell type	Mean score of presence group	Mean score of unpresence group	p-value
Brevundimonas diminuta	CD4+ T-cells	0.00260966	0.000116864	0.0201069
	Tregs	0.0241657	0.00257629	0.0119431
Acinetobacter radioresistens	aDC	0.0216884	0.112761	0.012516
	CD4+ Tem	0.00597818	0.0411995	0.0198206
	CD8+ Tcm	0	0.0183092	0.00169584
	Macrophages	0.00881649	0.0618282	0.0388888
	Macrophages M2	0.00622927	0.0372322	0.0358692
	Memory B-cells	0.00224588	0.0250616	0.0232417
	Plasma cells	0.00453868	0.0155155	0.0304939
	ImmuneScore	0.0384225	0.169703	0.0280617
	MicroenvironmentScore	0.0557258	0.189731	0.0359638
Enterobacter cloacae	CD4+ naive T-cells	1.60667e-20	0.0091411	0.0459884
	Macrophages M1	0.062009	0.0291572	0.0431155
	Tregs	0.0215429	0.00274734	0.0456988
Mycobacterium chelonae	CD4+ T-cells	0.00260966	0.000116864	0.0282347
Mycobacterium franklinii	CD4+ T-cells	0.0015658	0.000122176	0.0301751
Staphylococcus sp.	Basophils	0.111532	0.0475441	0.038985
	Eosinophils	0.00676477	0.000388733	0.00627951
	naive B-cells	0.0253855	0.00358793	0.0159013
	NK cells	0.000609396	0.000127511	0.021507
	pro B-cells	0.0393642	0.0117692	0.0284258
Bacillus megaterium	aDC	0	0.107871	0.0357323
	NKT	0.00262304	0.0570674	0.0459393
	Plasma cells	0.000956152	0.0149673	0.0459226
	Th2 cells	0.276387	0.0699985	0.0356001
Rhodococcus erythropolis	CD4+ T-cells	0.00391449	0.000114378	0.0330106
p-values are based on Mann-Whitney U test

## Sheet: Table S6
Table S6: Hazard ratio of presence of bacterial species for the lung cancer.
Bacteria		Hazard ratio of presence group (95%CI)	p-value
Brevundimonas diminuta	Unadjusted	4.529 (1.271-16.135)	0.02
	Adgusted for CD4+ T-cells and Tregs	4.904 (1.158-20.761)	0.031
Acinetobacter radioresistens	Unadjusted	2.975 (1.007-8.794)	0.049
	Adgusted for aDC, CD4+Tem, CD8+ Tcm, Macrophages, Macrophages M2, Memory B-cells, Plasma cells, ImmuneScore and MicroenvironmentScore	3.782 (0.896-15.967)	0.07
Enterobacter cloacae	Unadjusted	3.366 (0.988-11.472)	0.052
	Adgusted for CD4+ naïve T-cells, Macrophages M1 and Tregs	2.699 (0.575-12.676)	0.208
Mycobacterium chelonae	Unadjusted	5.214 (1.432-18.980)	0.012
	Adgusted for CD4+ T-cells	7.138 (1.757-28.993)	0.006
Mycobacterium franklinii	Unadjusted	3.300 (1.098-9.923)	0.033
	Adgusted for CD4+ T-cells	3.530 (1.119-11.140)	0.031
Staphylococcus sp.	Unadjusted	4.309 (1.223-15.184)	0.023
	Adgusted for Basophils, Eosinophils, naïve B-cells, NK cells and pro B-cells	7.399 (0.594-92.178)	0.12
Bacillus megaterium	Unadjusted	9.187 (1.833-46.054)	0.007
	Adgusted for aDC, NKT, Plasma cells and Th2 cells	3.073 (0.511-18.458)	0.22
Rhodococcus erythropolis	Unadjusted	6.951 (1.535-31.475)	0.012
	Adgusted for CD4+ T-cells	5.751E+11 (0.000-1.212E+158)	0.875

## Sheet: Table S7
Table S7: Statistical characteristics of the immune receptor repertoires data in 48 lung cancer patients.
sampleID	group	No. of productive reads	No. of unique clones	Highest frequency clones (%)	No. of unique V	No. of unique D	No. of unique J	TOP100 clone (%)	No. of unique CDR3 (nt)	No. of unique CDR3 (aa)	Inverse Simpson's diversity index mean
Lung-T123	IgH	114850	11019	2.2438	274	32	13	23.1067	10376	9571	570.665
	IgK	118107	9014	1.6502	64	0	8	26.912	7732	6271	654.118
	IgL	49989	5797	4.39897	67	0	6	37.3222	4904	4233	160.593
	TCRα	1147	404	3.48736	56	0	54	57.367	404	401	171.594
	TCRβ	2577	838	1.90144	59	3	14	41.1719	835	831	324.153
	TCRγ	84	27	11.9048	8	0	4	100	27	27
	TCRδ	137	15	33.5766	3	2	5	100	15	15
Lung-T143	IgH	1062	242	11.2053	87	27	12	78.3427	241	238	41.8123
	IgK	2786	463	10.5887	37	0	8	73.1515	444	420	36.4213
	IgL	377	90	8.48806	24	0	4	100	88	87	32.5295
	TCRα	64	15	20.3125	12	0	13	100	15	15	8.09486
	TCRβ	152	23	29.6053	18	3	8	100	22	22	5.93018
	TCRγ	0	0		0	0	0	0	0	0
	TCRδ	0	0		0	0	0	0	0	0
Lung-T151	IgH	182	58	8.79121	38	20	9	100	56	56	30.1676
	IgK	458	93	11.5721	22	0	7	100	92	92	32.2317
	IgL	110	26	17.2727	17	0	3	100	25	24	10.6423
	TCRα	33	9	24.2424	7	0	7	100	9	9	6.52096
	TCRβ	61	19	14.7541	14	3	7	100	19	19	11.7382
	TCRγ	0	0		0	0	0	0	0	0
	TCRδ	6	2	83.3333	2	1	1	100	2	2
Lung-T159	IgH	6240	839	4.45513	125	31	13	57.7083	817	799	113.352
	IgK	11820	1131	6.48054	45	0	8	66.3621	1018	915	70.406
	IgL	4530	569	9.18322	39	0	4	72.3179	527	480	47.4009
	TCRα	119	40	10.084	23	0	27	100	39	37	25.5153
	TCRβ	167	52	7.18563	27	3	11	100	52	52	30.9534
	TCRγ	1	1	100	1	0	1	100	1	1
	TCRδ	7	3	42.8571	2	1	3	100	3	3
Lung-T185	IgH	66694	5069	3.03775	199	32	13	36.9688	4841	4278	273.14
	IgK	88279	4684	5.65593	58	0	8	50.1931	4333	3471	120.245
	IgL	21254	2217	2.5454	53	0	4	43.2013	2053	1803	271.794
	TCRα	1186	215	2.86678	50	0	50	80.1855	215	214	104.845
	TCRβ	2894	461	4.4575	61	3	14	60.0207	461	459	136.538
	TCRγ	36	11	19.4444	7	0	2	100	11	11
	TCRδ	109	13	25.6881	2	2	1	100	13	13
Lung-T191_S28	IgH	7856	743	4.79888	120	31	12	68.8136	728	708	75.549
	IgK	12816	1029	7.42821	49	0	8	70.8801	963	894	56.6436
	IgL	3320	313	13.6747	39	0	3	86.9277	310	299	22.4626
	TCRα	55	15	16.3636	11	0	14	100	15	15	10.5401
	TCRβ	165	48	12.1212	27	3	11	100	48	48	22.8974
	TCRγ	2	2	50	2	0	2	100	2	2
	TCRδ	2	1	100	1	1	1	100	1	1
Lung-T95_S70	IgH	117403	8211	4.02886	232	32	13	43.1948	7672	6880	128.211
	IgK	135580	6979	5.68004	64	0	9	49.6983	6077	4794	102.327
	IgL	47057	3955	13.558	56	0	6	58.9243	3498	3044	32.3454
	TCRα	307	108	3.90879	37	0	44	97.3941	108	106	63.4673
	TCRβ	750	218	8	48	3	14	77.2	217	217	54.9853
	TCRγ	25	9	36	6	0	3	100	9	9
	TCRδ	5	2	60	2	2	2	100	2	2
Lung-T99_S79	IgH	543370	14326	7.70561	247	32	13	60.6649	13117	11842	60.6676
	IgK	803011	12336	14.769	65	0	9	75.4546	10650	8170	29.3569
	IgL	249142	7561	14.7827	66	0	7	73.7387	6439	5308	28.5803
	TCRα	984	380	3.55691	57	0	54	57.5203	378	375	143.573
	TCRβ	2919	969	2.39808	64	3	14	43.6451	964	959	258.771
	TCRγ	40	14	27.5	7	0	3	100	14	14
	TCRδ	72	32	13.8889	4	3	6	100	31	31
Lung-T203	IgH	3196	613	6.78974	109	31	13	58.8235	600	594	86.5938
	IgK	6328	858	9.43426	38	0	8	68.0784	813	753	41.4099
	IgL	1255	314	4.22311	39	0	5	74.1036	306	295	80.0051
	TCRα	296	114	5.40541	41	0	45	95.2703	114	113	62.7622
	TCRβ	901	302	4.32852	51	3	14	64.7059	301	296	122.647
	TCRγ	13	8	15.3846	5	0	3	100	8	8
	TCRδ	19	6	31.5789	3	1	2	100	6	6
Lung-T204	IgH	5152	860	4.46429	120	32	13	44.2158	847	825	207.23
	IgK	5796	1015	3.1746	47	0	8	41.4079	974	893	272.534
	IgL	1200	277	3.41667	38	0	5	69.1667	275	269	133.149
	TCRα	58	12	15.5172	11	0	10	100	12	12	8.49495
	TCRβ	238	53	9.2437	27	3	10	100	53	53	27.3643
	TCRγ	2	1	100	1	0	1	100	1	1
	TCRδ	0	0		0	0	0	0	0	0
Lung-T210	IgH	1788	441	13.9821	100	31	12	62.528	438	432	39.6721
	IgK	3428	622	27.3629	43	0	8	66.8611	599	554	12.1544
	IgL	766	257	7.96345	38	0	3	71.0183	252	245	65.4972
	TCRα	126	39	15.0794	26	0	25	100	39	39	18.4605
	TCRβ	418	129	21.0526	43	3	13	93.0622	129	129	18.5246
	TCRγ	4	3	50	3	0	2	100	3	3
	TCRδ	4	2	50	1	1	1	100	2	2
Lung-T216	IgH	67035	4293	9.87245	196	32	13	59.4108	4089	3806	58.9646
	IgK	86406	4187	9.19612	57	0	8	69.6699	3723	3085	41.5
	IgL	23976	1903	8.47931	54	0	5	70.9501	1723	1536	22.7637
	TCRα	103	32	12.6214	22	0	22	100	32	31	17.6522
	TCRβ	295	62	23.7288	30	3	11	100	62	62	13.3045
	TCRγ	7	1	100	1	0	1	100	1	1
	TCRδ	2	1	100	1	1	1	100	1	1
Lung-T218	IgH	62087	5935	6.26862	230	32	13	44.6164	5684	5230	115.968
	IgK	122152	8150	14.635	66	0	8	51.2886	7465	6116	40.8331
	IgL	26056	2705	11.552	57	0	6	62.4846	2493	2245	46.4694
	TCRα	299	113	10.0334	47	0	45	95.6522	113	112	44.6176
	TCRβ	716	260	8.65922	49	3	14	67.4581	260	260	73.6363
	TCRγ	14	7	21.4286	5	0	3	100	7	7
	TCRδ	5	3	40	3	2	2	100	3	3
Lung-T219	IgH	544	240	1.65441	81	28	13	60.6618	238	238	166.07
	IgK	1103	332	4.35177	31	0	6	66.3645	324	307	106.63
	IgL	207	88	9.17874	24	0	4	100	87	87	40.804
	TCRα	59	29	11.8644	18	0	23	100	29	29	20.1214
	TCRβ	106	44	5.66038	28	3	11	100	44	44	31.5618
	TCRγ	1	1	100	1	0	1	100	1	1
	TCRδ	3	1	100	1	1	1	100	1	1
Lung-T227	IgH	24479	3420	3.56632	195	32	13	36.182	3303	3154	298.612
	IgK	73784	5490	5.12442	60	0	8	42.7003	4864	4016	191.33
	IgL	11976	1612	9.00134	50	0	5	57.7321	1478	1328	77.7855
	TCRα	172	67	7.55814	31	0	37	100	65	65	43.7633
	TCRβ	685	213	5.83942	42	3	14	76.4964	213	211	84.1357
	TCRγ	3	2	66.6667	2	0	1	100	2	2
	TCRδ	1	1	100	1	1	1	100	1	1
Lung-T233	IgH	59063	5723	1.68633	216	32	13	28.1005	5555	5203	576.829
	IgK	129329	8116	2.28332	61	0	8	38.7956	7517	5998	291.07
	IgL	37211	3933	2.99911	60	0	6	39.0583	3610	3225	263.039
	TCRα	435	92	5.74713	36	0	39	100	91	90	47.0592
	TCRβ	1627	270	7.00676	47	3	14	76.8285	269	267	65.0512
	TCRγ	50	8	36	5	0	2	100	7	7
	TCRδ	6	3	33.3333	2	1	1	100	3	3
Lung-T235	IgH	841	68	5.8264	37	21	10	100	68	66	35.8584
	IgK	1376	72	12.3547	18	0	8	100	72	71	26.5435
	IgL	286	21	14.6853	11	0	3	100	21	21	12.2266
	TCRα	38	4	63.1579	2	0	2	100	4	4	2.11111
	TCRβ	34	4	52.9412	4	2	4	100	4	4	2.70093
	TCRγ	18	3	55.5556	2	0	2	100	3	3
	TCRδ	0	0		0	0	0	0	0	0
Lung-T236	IgH	96701	5037	12.2656	196	32	13	53.8495	4766	4415	45.4592
	IgK	87019	4412	6.58707	56	0	9	56.6014	3948	3293	99.6546
	IgL	40337	2087	31.1798	50	0	5	73.9544	1937	1724	9.48553
	TCRα	679	127	26.8041	40	0	47	94.9926	125	125	12.1212
	TCRβ	1840	263	18.6957	48	3	13	82.663	262	261	19.0102
	TCRγ	48	9	31.25	6	0	4	100	9	9
	TCRδ	58	4	81.0345	2	1	2	100	4	4
Lung-T246	IgH	49325	5819	2.61328	218	32	13	38.6538	5615	5213	294.896
	IgK	90575	6948	3.90505	63	0	8	52.435	6338	5258	150.313
	IgL	17909	2766	2.52945	57	0	6	44.285	2589	2367	176.004
	TCRα	168	66	4.7619	38	0	33	100	66	65	43.5556
	TCRβ	262	93	5.72519	35	3	13	100	93	93	55.5372
	TCRγ	35	8	62.8571	7	0	3	100	8	8
	TCRδ	88	4	94.3182	1	1	1	100	3	3
Lung-T247	IgH	1765	412	2.03966	103	30	12	57.847	411	408	188.468
	IgK	1994	449	3.86158	36	0	8	59.328	441	414	147.182
	IgL	663	167	3.92157	29	0	4	85.5204	164	162	72.7415
	TCRα	180	44	7.22222	29	0	25	100	44	43	31.3953
	TCRβ	609	107	8.867	37	3	12	98.8506	105	103	30.3131
	TCRγ	4	2	75	2	0	1	100	2	2
	TCRδ	0	0		0	0	0	0	0	0
Lung-T250	IgH	17956	2211	16.9748	163	32	13	55.1348	2110	1923	28.3716
	IgK	19379	2176	10.5165	46	0	8	59.389	2017	1713	55.8548
	IgL	6241	939	11.6328	49	0	5	63.8359	873	785	40.2054
	TCRα	387	159	4.13437	46	0	46	84.2377	159	159	87.4308
	TCRβ	1311	381	2.66972	51	3	13	61.1747	380	380	150.298
	TCRγ	12	5	33.3333	4	0	2	100	5	5
	TCRδ	8	4	25	2	2	1	100	4	4
Lung-T256	IgH	60665	6924	4.97651	198	32	13	36.029	6097	4794	199.096
	IgK	98153	5763	10.0863	61	0	9	55.7721	5067	3727	63.8417
	IgL	17658	2511	2.49179	43	0	5	41.4203	2262	1776	253.829
	TCRα	392	138	3.31633	42	0	49	90.3061	137	137	83.3319
	TCRβ	1003	278	3.38983	54	3	13	68.5942	278	275	115.886
	TCRγ	8	4	50	3	0	3	100	4	4
	TCRδ	4	3	50	2	2	1	100	3	3
Lung-T258	IgH	10929	1933	5.52658	184	32	13	34.6509	1901	1847	181.311
	IgK	19869	2939	2.49635	60	0	9	31.8838	2781	2485	430.948
	IgL	7017	1223	7.12555	50	0	6	53.4986	1174	1123	53.828
	TCRα	662	226	3.47432	51	0	52	72.3565	224	224	104.943
	TCRβ	2392	655	2.801	61	3	14	52.9264	652	651	175.9
	TCRγ	42	13	14.2857	8	0	2	100	13	13
	TCRδ	22	7	22.7273	3	2	3	100	7	7
Lung-T260	IgH	63929	7093	7.8728	223	32	13	43.7094	6740	6248	74.0276
	IgK	94100	8494	6.01488	64	0	9	42.7003	7644	6018	149.723
	IgL	50757	5126	16.0116	65	0	7	57.9408	4691	4075	18.2859
	TCRα	174	63	8.62069	29	0	39	100	63	63	35.123
	TCRβ	956	264	4.91632	50	3	13	71.8619	264	262	74.0749
	TCRγ	14	7	28.5714	4	0	2	100	7	7
	TCRδ	4	2	50	1	2	1	100	2	2
Lung-T267	IgH	7690	1296	3.01691	153	30	13	44.8114	1254	1188	183.767
	IgK	9003	1433	3.13229	48	0	9	48.6949	1355	1221	161.09
	IgL	3015	567	6.06965	45	0	5	62.4544	547	515	83.4214
	TCRα	149	46	8.72483	24	0	31	100	46	46	29.4053
	TCRβ	352	78	8.80682	32	3	13	100	78	78	35.8104
	TCRγ	10	3	80	3	0	2	100	3	3
	TCRδ	0	0		0	0	0	0	0	0
Lung-T270	IgH	426	146	4.22535	59	25	11	86.385	146	146	90.5569
	IgK	617	199	4.70016	33	0	7	74.2301	195	191	105.369
	IgL	223	94	8.52018	24	0	4	100	94	91	46.2498
	TCRα	9	3	44.4444	3	0	3	100	3	3	2.45455
	TCRβ	47	19	14.8936	14	3	9	100	19	19	13.5521
	TCRγ	0	0		0	0	0	0	0	0
	TCRδ	0	0		0	0	0	0	0	0
Lung-T289	IgH	5984	1102	3.55949	146	32	13	51.9218	1092	1055	139.976
	IgK	11282	1562	6.72753	49	0	8	57.9596	1468	1311	76.1381
	IgL	2388	561	6.07203	40	0	4	62.5209	546	523	77.633
	TCRα	203	85	3.94089	37	0	42	100	85	84	59.8299
	TCRβ	472	177	3.60169	47	3	13	77.3305	177	177	102.288
	TCRγ	0	0		0	0	0	0	0	0
	TCRδ	0	0		0	0	0	0	0	0
Lung-T291	IgH	66543	5847	11.4242	229	32	13	45.4533	5546	5107	60.2485
	IgK	126814	7484	16.5147	64	0	9	52.8372	6573	5170	32.7948
	IgL	23209	2353	7.13085	56	0	7	60.7566	2134	1868	56.7435
	TCRα	871	340	8.38117	60	0	52	59.0126	339	337	74.1512
	TCRβ	1932	691	5.84886	61	3	14	49.5342	691	689	132.947
	TCRγ	27	9	22.2222	4	0	2	100	9	9
	TCRδ	86	9	63.9535	3	2	5	100	9	9
Lung-T293	IgH	184643	8723	6.38529	216	32	13	55.9209	8276	7555	90.739
	IgK	256757	8321	10.9968	62	0	8	70.12	7385	5931	50.0519
	IgL	87273	4241	9.63414	61	0	6	72.2858	3735	3250	24.5218
	TCRα	108	43	5.55556	27	0	25	100	42	42	30.6947
	TCRβ	345	121	5.21739	37	3	12	93.913	121	121	62.4803
	TCRγ	2	1	100	1	0	1	100	1	1
	TCRδ	4	1	100	1	1	1	100	1	1
Lung-T295	IgH	8864	1444	6.59973	149	31	13	51.523	1379	1298	106.348
	IgK	16215	2225	15.6337	50	0	8	56.7068	2029	1710	33.4057
	IgL	5197	870	5.9265	40	0	3	66.6923	813	733	59.7786
	TCRα	232	93	4.74138	38	0	45	100	93	93	61.8667
	TCRβ	427	181	3.0445	51	3	13	74.9415	180	180	107.951
	TCRγ	2	1	100	1	0	1	100	1	1
	TCRδ	2	1	100	1	1	1	100	1	1
Lung-T311	IgH	194388	7484	4.28216	205	32	13	49.9666	6982	6271	161.763
	IgK	261491	6699	6.25069	61	0	9	65.9063	6228	5073	81.1241
	IgL	52184	2699	5.61475	53	0	4	61.5265	2491	2122	88.143
	TCRα	482	81	7.67635	39	0	32	100	81	80	40.0421
	TCRβ	1011	171	6.13254	43	3	13	87.9327	170	170	62.4425
	TCRγ	33	5	45.4545	4	0	2	100	5	5
	TCRδ	2	1	100	1	1	1	100	1	1
Lung-T325	IgH	391877	26009	1.02379	289	32	13	29.2166	24120	21676	637.938
	IgK	521801	23522	1.74549	68	0	9	39.3585	20802	15481	351.138
	IgL	115124	10383	1.81978	74	0	8	40.0716	9001	7561	303.136
	TCRα	1439	554	1.52884	60	0	54	47.4635	553	546	274.668
	TCRβ	3108	1123	1.287	71	3	13	35.4569	1119	1115	414.934
	TCRγ	83	28	19.2771	10	0	4	100	28	28
	TCRδ	79	15	32.9114	3	2	5	100	15	15
Lung-T327	IgH	41674	7588	0.611892	227	32	12	16.19	7334	6793	1703.89
	IgK	41925	6966	0.572451	60	0	8	20.2695	6266	4998	1284.57
	IgL	13182	3024	1.7448	62	0	6	30.1092	2773	2490	496.341
	TCRα	612	226	5.71895	48	0	47	70.2614	226	224	89.0923
	TCRβ	1563	443	4.9904	56	3	14	62.508	443	440	95.9043
	TCRγ	52	24	9.61538	8	0	4	100	24	24
	TCRδ	23	7	47.8261	2	1	2	100	7	7
Lung-T332	IgH	9994	2736	1.75105	186	32	12	25.075	2695	2593	677.173
	IgK	14417	3465	2.22654	57	0	9	30.3669	3228	2812	459.108
	IgL	3576	1188	1.45414	50	0	6	36.5213	1150	1077	396.847
	TCRα	353	118	18.4136	44	0	41	94.9008	116	115	21.9963
	TCRβ	882	240	14.059	54	3	14	74.8299	240	239	26.9869
	TCRγ	17	6	41.1765	6	0	2	100	4	4
	TCRδ	1	1	100	1	1	1	100	1	1
Lung-T333	IgH	1813	499	2.81302	101	31	13	54.7159	494	485	177.521
	IgK	3047	606	5.02133	38	0	8	57.893	582	547	133.461
	IgL	2020	445	8.21782	36	0	5	67.1287	423	398	63.8007
	TCRα	66	24	19.697	17	0	18	100	24	24	12.4457
	TCRβ	213	69	9.85915	29	3	11	100	69	69	32.2911
	TCRγ	9	3	44.4444	3	0	2	100	3	3
	TCRδ	3	1	100	1	1	1	100	1	1
Lung-T334	IgH	8440	1186	6.46919	134	31	12	46.955	1153	1087	129.858
	IgK	18415	1838	5.00136	49	0	8	50.3774	1666	1431	161.576
	IgL	7434	933	10.6538	41	0	5	65.7385	861	768	52.0031
	TCRα	17	7	23.5294	4	0	6	100	7	7	5.89796
	TCRβ	81	25	9.87654	14	3	9	100	25	25	17.496
	TCRγ	4	1	100	1	0	1	100	1	1
	TCRδ	0	0		0	0	0	0	0	0
Lung-T336	IgH	50894	7664	1.07675	233	32	13	19.8609	7410	6764	939.826
	IgK	46743	6463	2.1415	61	0	8	25.1674	5775	4641	673.992
	IgL	18254	3547	3.23217	62	0	7	32.0752	3244	2866	322.288
	TCRα	340	134	3.52941	44	0	45	90	134	133	84.2566
	TCRβ	917	322	2.61723	55	3	13	59.542	322	322	164.204
	TCRγ	13	7	15.3846	5	0	3	100	7	7
	TCRδ	11	3	63.6364	1	1	3	100	3	3
Lung-T337	IgH	3169	997	0.978227	134	31	13	33.6068	990	962	466.331
	IgK	6956	1839	2.53019	52	0	8	34.6751	1735	1498	390.101
	IgL	1738	585	3.04948	36	0	4	51.7261	571	545	181.266
	TCRα	99	37	12.1212	23	0	25	100	37	37	20.3763
	TCRβ	372	134	5.10753	38	3	13	90.8602	134	133	67.7025
	TCRγ	4	2	50	2	0	1	100	2	2
	TCRδ	4	1	100	1	1	1	100	1	1
Lung-T339	IgH	1183873	45473	3.46101	279	32	13	29.1084	39340	31811	314.185
	IgK	1474480	31497	3.33826	65	0	9	33.7526	28143	19415	355.589
	IgL	396232	15359	12.6714	68	0	6	54.7654	12601	9757	23.9299
	TCRα	1118	378	5.00894	58	0	56	60.8229	376	373	104.684
	TCRβ	3103	911	6.67096	65	3	14	52.7876	906	901	94.767
	TCRγ	73	30	13.6986	11	0	5	100	30	30
	TCRδ	91	28	26.3736	4	2	6	100	28	28
Lung-T342	IgH	510	159	3.92157	66	27	12	83.3333	159	157	87.6836
	IgK	515	167	2.3301	29	0	6	81.7476	166	158	109.761
	IgL	213	67	9.38967	23	0	4	100	67	65	30.4286
	TCRα	2	1	100	1	0	1	100	1	1	1
	TCRβ	50	9	42	6	3	5	100	9	9	4.26621
	TCRγ	0	0		0	0	0	0	0	0
	TCRδ	0	0		0	0	0	0	0	0
Lung-T344	IgH	4352	1228	2.29779	144	32	13	39.9127	1211	1177	270.823
	IgK	12828	2707	3.67945	55	0	8	43.9741	2558	2230	172.514
	IgL	3234	1001	4.97835	48	0	6	48.021	971	934	129.653
	TCRα	118	40	7.62712	21	0	25	100	40	39	24.9534
	TCRβ	561	143	13.5472	38	3	12	92.3351	143	143	28.163
	TCRγ	20	7	40	3	0	3	100	7	7
	TCRδ	8	2	75	1	1	2	100	2	2
Lung-T345	IgH	54141	9321	3.0476	245	32	13	21.2815	8899	8273	580.657
	IgK	82278	11107	1.17893	64	0	9	24.9325	9982	7808	836.802
	IgL	18953	3983	10.2358	66	0	7	35.3928	3689	3245	79.6288
	TCRα	505	221	4.55446	56	0	50	67.7228	221	221	118.893
	TCRβ	1173	469	3.58056	57	3	14	50.8099	469	467	185.211
	TCRγ	18	10	22.2222	5	0	3	100	10	10
	TCRδ	14	6	50	4	2	4	100	6	6
Lung-T346	IgH	56761	4531	5.8579	196	32	13	46.2043	4322	4039	131.658
	IgK	82940	3553	7.56692	56	0	8	69.3984	3148	2557	51.7298
	IgL	36510	3458	3.74692	55	0	6	52.3884	2994	2576	156.871
	TCRα	75	35	9.33333	22	0	28	100	35	34	23.9362
	TCRβ	318	139	3.14465	38	3	13	87.7358	139	138	91.1027
	TCRγ	1	1	100	1	0	1	100	1	1
	TCRδ	0	0		0	0	0	0	0	0
Lung-T352	IgH	5072	1218	13.2886	145	32	13	43.5726	1194	1158	50.7325
	IgK	10168	1952	19.05	48	0	8	48.4953	1811	1624	26.1855
	IgL	1572	533	1.27226	45	0	5	52.2265	510	485	233.901
	TCRα	150	79	5.33333	36	0	38	100	79	79	58.2902
	TCRβ	396	180	9.09091	44	3	14	77.5253	180	180	64.9611
	TCRγ	2	1	100	1	0	1	100	1	1
	TCRδ	1	1	100	1	1	1	100	1	1
Lung-T368	IgH	13986	1127	2.4882	119	31	13	59.5882	1061	1010	145.068
	IgK	24442	1114	5.02005	38	0	8	76.4013	988	858	66.6071
	IgL	4222	484	4.09758	35	0	4	75.5092	425	375	77.4185
	TCRα	81	13	56.7901	9	0	8	100	13	13	2.88649
	TCRβ	185	19	28.1081	15	3	9	100	19	19	5.53713
	TCRγ	2	1	100	1	0	1	100	1	1
	TCRδ	2	1	100	1	1	1	100	1	1
Lung-T370	IgH	36101	4201	3.17166	213	32	13	41.913	4068	3759	190.464
	IgK	42826	4210	5.76519	58	0	9	48.6597	3962	3363	86.1499
	IgL	16600	1852	7.66265	48	0	6	59.9639	1759	1628	58.0201
	TCRα	533	144	7.87992	45	0	49	90.0563	143	143	60.5346
	TCRβ	1562	349	6.33803	52	3	13	63.9565	349	348	101.331
	TCRγ	28	12	21.4286	7	0	3	100	12	12
	TCRδ	35	4	74.2857	3	1	2	100	4	4
Lung-T371	IgH	1100	246	4.45455	65	30	13	77.9091	241	237	76.3214
	IgK	2138	324	9.49486	29	0	7	80.1684	301	277	42.7768
	IgL	438	115	9.36073	32	0	4	96.5753	112	109	31.6501
	TCRα	41	19	9.7561	16	0	15	100	19	19	16.6436
	TCRβ	117	63	3.4188	33	3	12	100	63	62	52.4483
	TCRγ	0	0		0	0	0	0	0	0
	TCRδ	0	0		0	0	0	0	0	0
Lung-T374	IgH	11069	1799	2.14111	171	32	13	45.2073	1775	1711	232.529
	IgK	41754	3532	3.04402	57	0	8	53.0536	3244	2758	166.939
	IgL	8094	1414	2.94045	51	0	5	49.024	1311	1205	207.053
	TCRα	116	46	5.17241	27	0	30	100	46	46	35.4105
	TCRβ	574	189	5.05226	49	3	13	77.0035	188	188	80.5171
	TCRγ	4	3	50	2	0	2	100	3	3
	TCRδ	3	1	100	1	1	1	100	1	1

## Sheet: Table S8
Table S8: Correlation of EGFR, PIK3CA, KRAS and TP53 mutations with microbial presence.
Microbes		EGFR mutation			p-value	PIK3CA mutation			p-value	KRAS mutation			p-value	TP53 mutation			p-value
		No	Yes	Total		No	Yes	Total		No	Yes	Total		No	Yes	Total
B. diminuta	Unpresence	23	23	46	1	43	3	46	0.23	43	3	46	1	32	14	46	1
	Presence	1	2	3		2	1	3		3	0	3		2	1	3
A. radioresistens	Unpresence	20	24	44	0.189	41	3	44	0.359	41	3	44	1	32	12	44	0.16
	Presence	4	1	5		4	1	5		5	0	5		2	3	5
E. cloacae	Unpresence	24	22	46	0.235	43	3	46	0.23	43	3	46	1	33	13	46	0.218
	Presence	0	3	3		2	1	3		3	0	3		1	2	3
M. chelonae	Unpresence	23	23	46	1	42	4	46	1	43	3	46	1	31	15	46	0.543
	Presence	1	2	3		3	0	3		3	0	3		3	0	3
M. franklinii	Unpresence	20	24	44	0.189	40	4	44	1	42	2	44	0.281	30	14	44	1
	Presence	4	1	5		5	0	5		4	1	5		4	1	5
Staphylococcus sp.	Unpresence	21	25	46	0.11	43	3	46	0.23	43	3	46	1	31	15	46	0.543
	Presence	3	0	3		2	1	3		3	0	3		3	0	3
B. megaterium	Unpresence	23	24	47	1	44	3	47	0.158	44	3	47	1	33	14	47	0.523
	Presence	1	1	2		1	1	2		2	0	2		1	1	2
P. aeruginosa	Unpresence	20	25	45	0.05	41	4	45	1	42	3	45	1	31	14	45	1
	Presence	4	0	4		4	0	4		4	0	4		3	1	4
R. erythropolis	Unpresence	23	24	47	1	43	4	47	1	44	3	47	1	33	14	47	0.523
	Presence	1	1	2		2	0	2		2	0	2		1	1	2
p-value by Chi-square test or Fisher's exact test when appropriated
